# Supplementary material for: Synthesis, Structure and Biological Activity of Indole–Imidazole Complexes with ZnCl2: Can Coordination Enhance the Functionality of Bioactive Ligands?
Source: Molecules. 2023 May 16;28(10):4132. doi: 10.3390/molecules28104132 (PMC10220783; doi:10.3390/molecules28104132)
Supplement: Supplementary file 1 [file molecules-28-04132-s001.zip]

Archive with 1 entries (1 files):
- molecules-2398318-supplementary.pdf
